# Supplementary material for: Apparent Survival of Territorial Golden Eagles Using Non‐Invasive Genetic Profiling
Source: Ecol Evol. 2026 Jan 8;16(1):e72912. doi: 10.1002/ece3.72912 (PMC12782672; doi:10.1002/ece3.72912)
Supplement: Supplementary file 1 — Appendix S1: ece372912‐sup‐0001‐AppendixA.R. [file ECE3-16-e72912-s001.R]

# eagle.R
# Golden Eagles in Scoland
# groups = Hebrides and Highlands, males and females, years = 2006-2009 for first four years of the study
# Cormack-Jolly-Seber models with RMark as an interface to Mark
# 25 July 2024

# bookkeeping
rm(list=ls())

# LOAD PACKAGES

# load the RMark package
# install.packages("RMark", repos='https://cran.uib.no/')  # install if needed
library(RMark)

# Mark path
MarkPath="C:/Program Files (x86)/MARK"

# install and load the Hmisc package to make some simple graphs
# need this package to print the figures for the real parameter estimates
# install.packages("Hmisc", repos='https://cran.uib.no/') # install if needed
library(Hmisc)

# INPUT DATA AND PROCESS FOR CJS MODEL

# set directories
setwd("C:/Users/brett.sandercock/OneDrive - NINA/Documents/Papers/Whitfield_GoldenEagles")
eagle = read.csv("EagleCH_4year.csv", header=T, colClasses=c("factor", "factor","factor","character"))
str(eagle)
# sample size
table(eagle$region, eagle$sex)

# process the data for a Cormack-Jolly-Seber model
eagle.process = process.data(eagle, model="CJS", begin.time=2006, groups=c("sex", "region"))
# indexing of all parameters
ddl = make.design.data(eagle.process)

# Program Release GOF
# posts a window that needs to be closed to advance so turned off for now
# release.gof(eagle.process, view=TRUE)
# RELEASE NORMAL TERMINATION
#       Chi.square df      P
# TEST2     1.8602  4 0.7614
# TEST3     4.4654 12 0.9735
# Total     6.3256 16 0.9842
# c-hat = 6.3256/16 = 0.395 which is less than c-hat=1
6.3256/16
# Used Fletcher c-hat from the global model instead

# MODELS FOR THE SAME DATASET

# add time-since-marking if needed
# ddl$Phi$tsm = 1
# ddl$Phi$tsm[ddl$Phi$age==0] = 0

# candidate models
eagle.models = function(){
#  Phi.regionbytime = list(formula = ~region*time)
#  Phi.regionplustime = list(formula = ~region+time)
#  Phi.sexbytime = list(formula = ~sex*time)
#  Phi.sexplustime = list(formula = ~sex+time)
  Phi.regionbysex = list(formula = ~region*sex)
  Phi.regionplussex = list(formula = ~region+sex)
  Phi.region = list(formula = ~region)
#  Phi.time = list(formula = ~time)
  Phi.sex = list(formula = ~sex)
#  Phi.tsm = list(formula = ~tsm)
#  Phi.sexbytsm = list(formula = ~sex*tsm)
#  Phi.sexplustsm = list(formula = ~sex+tsm)
  Phi.dot = list(formula = ~1)
#  p.regionbytime = list(formula = ~region*time)
#  p.regionplustime = list(formula = ~region+time)
#  p.sexbytime = list(formula = ~sex*time)
#  p.sexplustime = list(formula = ~sex+time)
  p.regionbysex = list(formula = ~region*sex)
  p.regionplussex = list(formula = ~region+sex)
  p.region = list(formula = ~region)
#  p.time = list(formula = ~time)
  p.sex = list(formula = ~sex)
  p.dot = list(formula = ~1)
  cml = create.model.list("CJS")
  results = mark.wrapper(cml, data = eagle.process, ddl = ddl, silent=TRUE)
  return(results)
}

# run the models
(eagle.results = eagle.models())

# get Fletcher's c-hat for global model
eagle.results$Phi.regionbysex.p.regionbysex
# Fletcher chat { Phi(~region * sex)p(~region * sex) } = 1.1339539
# chat does not have an estimate of variance  

# adjustments for c-hat are needed to use QAICc instead of AICc
eagle.results =  adjust.chat(1.1339539, eagle.results)  # e.g., if c-hat = 1.52
(output = model.table(eagle.results, use.lnl="TRUE"))
write.csv(output,"modelselection.csv", row.names = FALSE)

# clean up temp files from Program Mark
cleanup(ask=F)

# PARAMETER ESTIMATES FROM THE TOP AND SELECTED MODELS

# Real parameter estimates for the global model without time-dependence
# Phi(~region*sex), p(~region*sex)
# table of estimates
(output = eagle.results$Phi.regionbysex.p.regionbysex$results$real)
write.csv(output,"estimates8.csv", row.names = TRUE)
nrow = dim(eagle.results$Phi.regionbysex.p.regionbysex$results$real)[1]
# plot of results
with(eagle.results$Phi.regionbysex.p.regionbysex$results$real,errbar(1:nrow,estimate[1:nrow],lcl[1:nrow],ucl[1:nrow], ylim=c(0,1),xaxt="n", xlab="Parameter",ylab="Probability"))
axis(1, at=1:nrow, labels=c("phiHebrFem","phiHebrMal", "phiHighFem","phiHighMal", "pHebrFem","pHebrMal", "pHighFem","pHighMal"))

# Real parameter estimates for the top ranked model without time-dependence
# Phi(~sex)p(~region*sex)
# table of results
(output = eagle.results$Phi.sex.p.regionbysex$results$real)
write.csv(output,"estimates6.csv", row.names = TRUE)
nrow = dim(eagle.results$Phi.sex.p.regionbysex$results$real)[1]
with(eagle.results$Phi.sex.p.regionbysex$results$real,errbar(1:nrow,estimate[1:nrow],lcl[1:nrow],ucl[1:nrow], ylim=c(0,1),xaxt="n", xlab="Parameter",ylab="Probability"))
axis(1, at=1:nrow, labels=c("PhiFem", "PhiMal","pHebrFem","pHebrMal", "pHighFem","pHighMal"))

# Real parameter estimates for the model with sex
# Phi(~sex)p(~sex)
# table of results
(output = eagle.results$Phi.sex.p.sex$results$real)
write.csv(output,"estimates7.csv", row.names = TRUE)
nrow = dim(eagle.results$Phi.sex.p.sex$results$real)[1]
with(eagle.results$Phi.sex.p.sex$results$real,errbar(1:nrow,estimate[1:nrow],lcl[1:nrow],ucl[1:nrow], ylim=c(0,1),xaxt="n", xlab="Parameter",ylab="Probability"))
axis(1, at=1:nrow, labels=c("PhiFem", "PhiMal","pFem","pMal"))


# Real parameter estimates for the top ranked model including time-dependence
# Phi(~time), p(~region*sex)
# table of estimates
# eagle.results$Phi.time.p.regionbysex$results$real
# nrow = dim(eagle.results$Phi.time.p.regionbysex$results$real)[1]
# plot of results
# with(eagle.results$Phi.time.p.regionbysex$results$real,errbar(1:nrow,estimate[1:nrow],lcl[1:nrow],ucl[1:nrow], ylim=c(0,1),xaxt="n", xlab="Parameter",ylab="Probability"))
# axis(1, at=1:nrow, labels=c("yr2006", "yr2007", "yr2008", "pHebrFem","pHebrMal", "pHighFem","pHighMal"))


# model averaging
real.averages=model.average(eagle.results,vcv=TRUE)
str(real.averages)
# check parameter structure, rows numbered sequentially
PIMS(eagle.results$Phi.regionbysex.p.regionbysex, "Phi")
labels = c("mal.Heb", "fem.Heb", "mal.High", "fem.High")
Phi.indices=c(7,1,19,13)
data.frame(labels,round(real.averages$estimates[Phi.indices,],3))
p.indices=c(31,25,43,37)
data.frame(labels,round(real.averages$estimates[p.indices,],3))

# life expectancy with delta method for SE(E-hat)
# delta method takes variance as input but returns SE
install.packages("msm")
library("msm")

#mal.Heb
E = -1/log(0.774)
SE.E = deltamethod(~1/log(x1), 0.774, 0.126^2)
round(c(E, SE.E),1)

#fem.Heb
E = -1/log(0.878)
SE.E = deltamethod(~1/log(x1), 0.878, 0.054^2)
round(c(E, SE.E),1)

#mal.High
E = -1/log(0.808)
SE.E = deltamethod(~1/log(x1), 0.808, 0.102^2)
round(c(E, SE.E),1)

#mal.High
E = -1/log(0.882)
SE.E = deltamethod(~1/log(x1), 0.882, 0.058^2)
round(c(E, SE.E),1)
