# Supplementary material for: Apparent Survival of Territorial Golden Eagles Using Non‐Invasive Genetic Profiling
Source: Ecol Evol. 2026 Jan 8;16(1):e72912. doi: 10.1002/ece3.72912 (PMC12782672; doi:10.1002/ece3.72912)
Supplement: Supplementary file 2 — Appendix S2: ece372912‐sup‐0002‐AppendixB.csv. [file ECE3-16-e72912-s002.csv]

region	sex	birdID	ch
Hebrides	Female	AN	1111
Hebrides	Female	FT	0011
Hebrides	Female	FV	1100
Hebrides	Female	FX	1111
Hebrides	Female	GC	1110
Hebrides	Female	GF	0010
Hebrides	Female	GL	0111
Hebrides	Female	GT	1101
Hebrides	Female	GU	1110
Hebrides	Female	HB	1110
Hebrides	Female	HC	1000
Hebrides	Female	HE	1110
Hebrides	Female	HJ	1011
Hebrides	Female	HR	1110
Hebrides	Female	HV	1100
Hebrides	Female	IG	1000
Hebrides	Female	IH	1111
Hebrides	Female	IJ	1111
Hebrides	Female	IK	0111
Hebrides	Female	IL	1110
Hebrides	Female	IN	0111
Hebrides	Female	IR	0111
Hebrides	Female	IT	0111
Hebrides	Female	IV	0110
Hebrides	Female	IZ	0011
Hebrides	Female	JP	1111
Hebrides	Female	JT	0110
Hebrides	Female	JU	1011
Hebrides	Female	JX	1001
Hebrides	Female	KB	1110
Hebrides	Female	KH	0001
Hebrides	Female	KI	0111
Hebrides	Female	KJ	0111
Hebrides	Female	KW	0110
Hebrides	Female	LF	0100
Hebrides	Female	LN	0100
Hebrides	Male	AG	1110
Hebrides	Male	DV	0101
Hebrides	Male	FU	1000
Hebrides	Male	GD	0110
Hebrides	Male	GE	0011
Hebrides	Male	GK	1101
Hebrides	Male	GM	1100
Hebrides	Male	GR	1011
Hebrides	Male	GV	0100
Hebrides	Male	HD	1000
Hebrides	Male	HF	1000
Hebrides	Male	HI	0101
Hebrides	Male	HS	0010
Hebrides	Male	HZ	0100
Hebrides	Male	IA	1000
Hebrides	Male	IF	1100
Hebrides	Male	IM	1000
Hebrides	Male	IO	0111
Hebrides	Male	IQ	0100
Hebrides	Male	IW	0100
Hebrides	Male	JQ	0100
Hebrides	Male	JR	0010
Hebrides	Male	JS	0110
Hebrides	Male	JW	1110
Hebrides	Male	JY	1101
Hebrides	Male	JZ	0100
Hebrides	Male	KA	1000
Hebrides	Male	KG	0100
Hebrides	Male	KK	0100
Hebrides	Male	KQ	0010
Hebrides	Male	KT	0010
Hebrides	Male	KU	0001
Hebrides	Male	KZ	1000
Hebrides	Male	LB	0100
Highlands	Female	AB	1010
Highlands	Female	AD	0101
Highlands	Female	AF	1110
Highlands	Female	AH	0110
Highlands	Female	AI	1111
Highlands	Female	AK	1100
Highlands	Female	AL	0011
Highlands	Female	AM	1111
Highlands	Female	AP	0111
Highlands	Female	AQ	0001
Highlands	Female	AX	1111
Highlands	Female	AZ	1101
Highlands	Female	BB	0110
Highlands	Female	BD	1001
Highlands	Female	BG	1000
Highlands	Female	BJ	1101
Highlands	Female	BK	0011
Highlands	Female	BN	0010
Highlands	Female	BO	0101
Highlands	Female	BP	1000
Highlands	Female	BY	1100
Highlands	Female	CH	1001
Highlands	Female	CI	0111
Highlands	Female	CK	0011
Highlands	Female	CL	1100
Highlands	Female	CM	1100
Highlands	Female	CP	0100
Highlands	Female	CQ	0001
Highlands	Female	CV	1101
Highlands	Female	CZ	1011
Highlands	Female	DD	1010
Highlands	Female	DF	0011
Highlands	Female	DG	0100
Highlands	Female	DI	0011
Highlands	Female	DJ	0001
Highlands	Female	DL	0001
Highlands	Female	DQ	0011
Highlands	Female	DR	0110
Highlands	Female	DW	0011
Highlands	Female	EA	0111
Highlands	Female	EH	0011
Highlands	Female	EI	1010
Highlands	Female	EK	0011
Highlands	Female	EM	0111
Highlands	Female	EP	1100
Highlands	Female	ER	1100
Highlands	Female	EW	0110
Highlands	Female	EX	1100
Highlands	Female	EZ	1111
Highlands	Female	FB	1011
Highlands	Female	FE	1100
Highlands	Female	FH	0010
Highlands	Female	FK	0010
Highlands	Female	FL	0100
Highlands	Female	FO	0100
Highlands	Female	GH	1100
Highlands	Female	JJ	0110
Highlands	Female	KV	0100
Highlands	Female	LT	0100
Highlands	Male	AC	1100
Highlands	Male	AJ	0100
Highlands	Male	AO	0011
Highlands	Male	AY	1000
Highlands	Male	BA	0001
Highlands	Male	BC	1010
Highlands	Male	BH	0011
Highlands	Male	BL	0010
Highlands	Male	BM	0010
Highlands	Male	BQ	1000
Highlands	Male	BX	1101
Highlands	Male	CJ	0101
Highlands	Male	CO	0001
Highlands	Male	CR	0001
Highlands	Male	CU	1001
Highlands	Male	CW	1000
Highlands	Male	CY	1000
Highlands	Male	DE	0010
Highlands	Male	DP	0001
Highlands	Male	DS	0011
Highlands	Male	DU	0111
Highlands	Male	DZ	0111
Highlands	Male	EG	1001
Highlands	Male	EJ	0110
Highlands	Male	EL	0010
Highlands	Male	EN	1100
Highlands	Male	EQ	0100
Highlands	Male	ES	0100
Highlands	Male	EV	1000
Highlands	Male	EY	1000
Highlands	Male	FA	1101
Highlands	Male	FC	0111
Highlands	Male	FJ	1100
Highlands	Male	FM	0100
Highlands	Male	FQ	1111
Highlands	Male	JI	0010
Highlands	Male	KM	1100
Highlands	Male	KO	0010
Highlands	Male	KY	0010
Highlands	Male	LS	0100
